# Supplementary material for: ﻿Hoyaspectatissima (Gentianales, Apocynaceae), a new species from Yunnan, China
Source: PhytoKeys. 2023 Mar 21;222:69–74. doi: 10.3897/phytokeys.222.99420 (PMC10696597; doi:10.3897/phytokeys.222.99420)
Supplement: XML Treatment for Hoya spectatissima [file phytokeys.222.99420-treatment1.xml]

<!DOCTYPE tp:taxon-treatment
  PUBLIC "-//TaxonX//DTD Taxonomic Treatment Publishing DTD v0 20100105//EN" "tax-treatment-NSO.dtd">
<tp:taxon-treatment xmlns:tp="http://www.plazi.org/taxpub"><tp:treatment-meta><kwd-group><label>Taxon classification</label><kwd>
              <named-content content-type="kingdom">Plantae</named-content>
            </kwd><kwd>
              <named-content content-type="order">Gentianales</named-content>
            </kwd><kwd>
              <named-content content-type="family">Apocynaceae</named-content>
            </kwd></kwd-group><mixed-citation publication-type="journal"><person-group><name><surname>Xue</surname><given-names>Bine</given-names></name><name><surname>Huang</surname><given-names>Erfeng</given-names></name><name><surname>Yao</surname><given-names>Gang</given-names></name><name><surname>Zhao</surname><given-names>Guohua</given-names></name><name><surname>Huang</surname><given-names>Jiuxiang</given-names></name></person-group><article-title>﻿<italic><tp:taxon-name><tp:taxon-name-part taxon-name-part-type="genus" reg="Hoya">Hoya</tp:taxon-name-part><tp:taxon-name-part taxon-name-part-type="species" reg="spectatissima">spectatissima</tp:taxon-name-part></tp:taxon-name></italic> (<tp:taxon-name><tp:taxon-name-part taxon-name-part-type="order">Gentianales</tp:taxon-name-part></tp:taxon-name>, <tp:taxon-name><tp:taxon-name-part taxon-name-part-type="family">Apocynaceae</tp:taxon-name-part></tp:taxon-name>), a new species from Yunnan, China</article-title><source>PhytoKeys</source><day>21</day><month>03</month><year>2023</year><volume>222</volume><fpage>69</fpage><lpage>74</lpage><pub-id pub-id-type="doi">10.3897/phytokeys.222.99420</pub-id></mixed-citation></tp:treatment-meta><tp:nomenclature><label>﻿</label><tp:taxon-name>
            <object-id xmlns:xlink="http://www.w3.org/1999/xlink" content-type="arpha" xlink:type="simple">1E12F3CA-A56A-5AD1-8475-E8DDE9E3156F</object-id>
            <tp:taxon-name-part taxon-name-part-type="genus" reg="Hoya">Hoya</tp:taxon-name-part>
            <tp:taxon-name-part taxon-name-part-type="species" reg="spectatissima">spectatissima</tp:taxon-name-part>
            <object-id xmlns:xlink="http://www.w3.org/1999/xlink" content-type="ipni" xlink:type="simple">urn:lsid:ipni.org:names:77316067-1</object-id>
          </tp:taxon-name><tp:taxon-authority>B.Xue, E.F.Huang, Gang Yao &amp; J.X.Huang</tp:taxon-authority><tp:taxon-status xmlns:xlink="http://www.w3.org/1999/xlink" xlink:type="simple">sp. nov.</tp:taxon-status><xref ref-type="fig" rid="F1">Fig. 1</xref></tp:nomenclature><tp:treatment-sec sec-type="diagnosis" id="SECID0E1JAC"><title>Diagnosis.</title><p><italic><tp:taxon-name><tp:taxon-name-part taxon-name-part-type="genus" reg="Hoya">Hoya</tp:taxon-name-part><tp:taxon-name-part taxon-name-part-type="species" reg="spectatissima">spectatissima</tp:taxon-name-part></tp:taxon-name></italic> is most similar to <italic><tp:taxon-name><tp:taxon-name-part taxon-name-part-type="genus" reg="Hoya">H.</tp:taxon-name-part><tp:taxon-name-part taxon-name-part-type="species" reg="lyi">lyi</tp:taxon-name-part></tp:taxon-name></italic> H.Lév, but differs from the latter by its succulent leaves (vs. coriaceous leaves) that are 2‒4.5 cm in length (vs. up to 9 cm in length) and rounded or rarely obtuse at the apex (vs. mostly acute at the apex), pink to pale pink corolla (vs. yellowish-white corolla) that is densely sericeous adaxially (vs. densely pubescent adaxially), ivory white corona lobes (vs. purple towards the inner angle and ivory white towards the outer angle of corona lobes) that are sub-rhombic in top view (vs. ovoid in top view) and have an acute outer angle (vs. truncate to shallowly concave outer angle).</p></tp:treatment-sec><tp:treatment-sec sec-type="material" id="SECID0EWKAC"><title>Type.</title><p>China, Yunnan Province, Gengma Hsien, Sipaishan Town, Guanlong Village, Luoshuidong, on rocks in karst habitat, 7 July 2021, <italic>E.F. Huang-RG0017</italic> (Holotype: IBSC!).</p></tp:treatment-sec><tp:treatment-sec sec-type="description" id="SECID0E5KAC"><title>Description.</title><p>Lithophytic climber. Stems rounded in cross section, up to 1 m in length, 1.5‒2 mm in diameter, densely pubescent when young, subglabrous when mature, sometimes 3‒5 branches at nodes, internodes 3‒8 cm long. Leaves opposite, wine-red and pubescent when young; mature lamina subglabrous, succulent, elliptic or oblong, 2‒4.5 × 1.3‒1.8 cm, 2.5‒3 mm in thickness, bright green adaxially, pale green abaxially, base rounded, apex rounded or rarely obtuse; mid-vein slightly elevated or obscure adaxially, not elevated abaxially, lateral veins 2‒3 pairs or sometimes invisible in adaxial surface, invisible in abaxial surface; petioles sometimes recurved, 3‒7 mm long, 1‒1.5 mm in diameter. Inflorescences axillary pseudo-umbels, many-flowered, globose; peduncle longer than pedicels, 4.5‒5 cm long, papillose to sparsely pubescent; pedicels 2.5‒3 cm long, yellow-green, papillose to sparsely pubescent. Calyx lobes triangular to narrowly triangular, ca. 1.5 × 2 mm, purplish-red, sparely pubescent or glabrous. Corolla rotate, pink in early flowering phase, pale pink in late flowering phase, ca. 2 cm in diameter, densely sericeous adaxially, sub-glabrous abaxially, lobes triangular, 5‒6 mm long and 5‒6 mm wide, margin recurved, apex rounded, revolute. Corona ivory white, 7‒8 mm in diameter, 2.0‒2.4 mm high, lobes 5, stellate spreading, ca. 3.5 × 2.5 mm, sub-rhombic in top view, outer angle acute, inner angle acuminate, the inner tips convex and spreading obviously towards the centre of the flower, ivory white or rarely shallowly pink. Pollinia clavate, ca. 0.73 × 0.26 mm, base cuneate, apex truncate, narrowing towards the base, sterile edge all along the outer edge of the pollinium, translator arms attached at the centre of the corpusculum. Ovaries 2, triangular-ovate, attached to each other, ca. 2 mm long and 1.5 mm wide, green, glabrous. Fruit and seed not seen.</p></tp:treatment-sec><tp:treatment-sec sec-type="distribution" id="SECID0EDLAC"><title>Distribution and habit.</title><p><italic><tp:taxon-name><tp:taxon-name-part taxon-name-part-type="genus" reg="Hoya">Hoya</tp:taxon-name-part><tp:taxon-name-part taxon-name-part-type="species" reg="spectatissima">spectatissima</tp:taxon-name-part></tp:taxon-name></italic> is known from at least two localities in Cangyuan Hsien and Gengma Hsien, Yunnan Province, China. It is a lithophytic liana that climbs on rocks in karst habitat. It is a common species in Guanlong Village, Gengma Hsien, but an occasional species in Menglai Town, Cangyuan Hsien.</p></tp:treatment-sec><tp:treatment-sec sec-type="etymology" id="SECID0EULAC"><title>Etymology.</title><p><italic><tp:taxon-name><tp:taxon-name-part taxon-name-part-type="genus" reg="Hoya">Hoya</tp:taxon-name-part><tp:taxon-name-part taxon-name-part-type="species" reg="spectatissima">spectatissima</tp:taxon-name-part></tp:taxon-name></italic> is named to reflect its beautiful flowers.</p></tp:treatment-sec><tp:treatment-sec sec-type="Taxonomic discussion" id="SECID0EFMAC"><title>Taxonomic discussion.</title><p><italic><tp:taxon-name><tp:taxon-name-part taxon-name-part-type="genus" reg="Hoya">Hoya</tp:taxon-name-part><tp:taxon-name-part taxon-name-part-type="species" reg="spectatissima">spectatissima</tp:taxon-name-part></tp:taxon-name></italic> has evidently succulent leaves that are 2.5‒3 mm thick (Fig. <xref ref-type="fig" rid="F1">1B</xref>); this trait is also found in <italic><tp:taxon-name><tp:taxon-name-part taxon-name-part-type="genus" reg="Hoya">H.</tp:taxon-name-part><tp:taxon-name-part taxon-name-part-type="species" reg="pandurata">pandurata</tp:taxon-name-part></tp:taxon-name></italic> Tsiang, which is also endemic in Yunnan Province, China. However, <italic><tp:taxon-name><tp:taxon-name-part taxon-name-part-type="genus" reg="Hoya">H.</tp:taxon-name-part><tp:taxon-name-part taxon-name-part-type="species" reg="pandurata">pandurata</tp:taxon-name-part></tp:taxon-name></italic> is a subshrub and is epiphytic on trees in open or mixed woods and it further differs from <italic><tp:taxon-name><tp:taxon-name-part taxon-name-part-type="genus" reg="Hoya">H.</tp:taxon-name-part><tp:taxon-name-part taxon-name-part-type="species" reg="spectatissima">spectatissima</tp:taxon-name-part></tp:taxon-name></italic> by its pandurate or oblong leaves (vs. elliptic or oblong) with acuminate apex (vs. rounded or rarely obtuse), shorter peduncle and pedicels that are ca. 3 mm long (vs. 4.5‒5 cm long) and 1.5 cm long (vs. 2.5‒3 cm long) respectively and yellow or reddish corolla (vs. pink or pale pink) that is 0.8‒1 cm (vs. ca. 2 cm) in diameter (<xref ref-type="bibr" rid="B6">Li et al. 1995</xref>). Additionally, <italic><tp:taxon-name><tp:taxon-name-part taxon-name-part-type="genus" reg="Hoya">H.</tp:taxon-name-part><tp:taxon-name-part taxon-name-part-type="species" reg="spectatissima">spectatissima</tp:taxon-name-part></tp:taxon-name></italic> is morphologically similar to <italic><tp:taxon-name><tp:taxon-name-part taxon-name-part-type="genus" reg="Hoya">H.</tp:taxon-name-part><tp:taxon-name-part taxon-name-part-type="species" reg="lyi">lyi</tp:taxon-name-part></tp:taxon-name></italic>, a species recorded from China, Laos and Vietnam (<xref ref-type="bibr" rid="B9">Rodda 2012</xref>). Both species have elliptic or oblong leaves (Figs <xref ref-type="fig" rid="F1">1A, C</xref>, <xref ref-type="fig" rid="F2">2A, C</xref>), triangular to narrowly triangular calyx lobes, corolla ca. 2 cm in diameter and clavate pollinia. However, <italic><tp:taxon-name><tp:taxon-name-part taxon-name-part-type="genus" reg="Hoya">Hoya</tp:taxon-name-part><tp:taxon-name-part taxon-name-part-type="species" reg="spectatissima">spectatissima</tp:taxon-name-part></tp:taxon-name></italic> differs from <italic><tp:taxon-name><tp:taxon-name-part taxon-name-part-type="genus" reg="Hoya">H.</tp:taxon-name-part><tp:taxon-name-part taxon-name-part-type="species" reg="lyi">lyi</tp:taxon-name-part></tp:taxon-name></italic> by the following characters: succulent leaves that are 2.5‒3 mm thick (Fig. <xref ref-type="fig" rid="F1">1B</xref>) (vs. coriaceous leaves that are less than 1.5 mm thick, Fig. <xref ref-type="fig" rid="F2">2A, C</xref>); shorter leaves that are 2‒4.5 cm long (Fig. <xref ref-type="fig" rid="F1">1C</xref>) (vs. up to 9 cm long, Fig. <xref ref-type="fig" rid="F2">2A</xref>); apex of leaves rounded or rarely obtuse (Fig. <xref ref-type="fig" rid="F1">1A, C</xref>) (vs. mostly acute, Fig. <xref ref-type="fig" rid="F2">2A, C</xref>); 2‒3 paired lateral veins in leaves (vs. 3‒5 paired lateral veins); pink to pale pink corolla (Fig. <xref ref-type="fig" rid="F1">1D, E</xref>) (vs. yellowish-white, Fig. <xref ref-type="fig" rid="F2">2B</xref>); corolla lobes densely sericeous adaxially (Fig. <xref ref-type="fig" rid="F1">1F, G</xref>) (vs. densely pubescent adaxially, Fig. <xref ref-type="fig" rid="F2">2B</xref>); corona lobes sub-rhombic in top view (Fig. <xref ref-type="fig" rid="F1">1F, H</xref>) (vs. ovoid, Fig. <xref ref-type="fig" rid="F2">2B</xref>) and ivory white (Fig. <xref ref-type="fig" rid="F1">1F, H</xref>) (vs. purple towards the inner angle and ivory white towards the outer angle, Fig. <xref ref-type="fig" rid="F2">2B</xref>); and outer angle of corona lobes acute (Fig. <xref ref-type="fig" rid="F1">1H</xref>) (vs. truncate to shallowly concave, Fig. <xref ref-type="fig" rid="F2">2B</xref>).</p><fig id="F2" position="float" orientation="portrait"><object-id xmlns:xlink="http://www.w3.org/1999/xlink" content-type="doi" xlink:type="simple">10.3897/phytokeys.222.99420.figure2</object-id><object-id xmlns:xlink="http://www.w3.org/1999/xlink" content-type="arpha" xlink:type="simple">0E2261F0-C8B6-51C7-8310-B80898CC9A04</object-id><label>Figure 2.</label><caption><p><italic><tp:taxon-name><tp:taxon-name-part taxon-name-part-type="genus" reg="Hoya">Hoya</tp:taxon-name-part><tp:taxon-name-part taxon-name-part-type="species" reg="lyi">lyi</tp:taxon-name-part></tp:taxon-name></italic><bold>A</bold> isosynytpe (<italic>E. Bodinier 1853</italic>, P00634485) <bold>B</bold> inflorescence <bold>C</bold> habit.</p></caption><graphic xmlns:xlink="http://www.w3.org/1999/xlink" xlink:href="phytokeys-222-069_article-99420__-g002.jpg" position="float" orientation="portrait" xlink:type="simple" id="oo_827807.jpg"><uri content-type="original_file" xlink:type="simple">https://binary.pensoft.net/fig/827807</uri></graphic></fig></tp:treatment-sec><tp:treatment-sec sec-type="Paratype" id="SECID0EYCAE"><title>Paratype.</title><p>China. Yunnan Province, Cangyuan Hsien, Menglai Town, on rocks in karst habitat, 22 August 2021, <italic>E.F. Huang-RG0033</italic> (IBSC).</p></tp:treatment-sec><tp:treatment-sec><!--Section generated to contain objects referenced in tp:taxon-treatment.--><fig id="F1" position="float" orientation="portrait"><object-id xmlns:xlink="http://www.w3.org/1999/xlink" content-type="doi" xlink:type="simple">10.3897/phytokeys.222.99420.figure1</object-id><object-id xmlns:xlink="http://www.w3.org/1999/xlink" content-type="arpha" xlink:type="simple">90A68EB2-BFA6-536C-AE80-7BF5964C59BE</object-id><label>Figure 1.</label><caption><p><italic><tp:taxon-name><tp:taxon-name-part taxon-name-part-type="genus" reg="Hoya">Hoya</tp:taxon-name-part><tp:taxon-name-part taxon-name-part-type="species" reg="spectatissima">spectatissima</tp:taxon-name-part></tp:taxon-name></italic><bold>A</bold> habit <bold>B</bold> cross section of lamina <bold>C</bold> leaves <bold>D, E</bold> inflorescence <bold>F</bold> flower (top view) <bold>G</bold> flower (bottom view) <bold>H</bold> corona (top view; Red arrowheads indicate the inner angle of the corona lobes and yellow arrowheads indicate the outer angle of the corona lobes) <bold>I</bold> corona (side view) <bold>J</bold> ovaries <bold>K</bold> pollinarium.</p></caption><graphic xmlns:xlink="http://www.w3.org/1999/xlink" xlink:href="phytokeys-222-069_article-99420__-g001.jpg" position="float" orientation="portrait" xlink:type="simple" id="oo_827806.jpg"><uri content-type="original_file" xlink:type="simple">https://binary.pensoft.net/fig/827806</uri></graphic></fig></tp:treatment-sec><ref-list><ref id="B6"><mixed-citation xmlns:xlink="http://www.w3.org/1999/xlink" xlink:type="simple"><person-group><name name-style="western"><surname>Li</surname><given-names>PT</given-names></name><name name-style="western"><surname>Gilbert</surname><given-names>MG</given-names></name><name name-style="western"><surname>Stevens</surname><given-names>WD</given-names></name></person-group> (<year>1995</year>) <article-title><italic><tp:taxon-name><tp:taxon-name-part taxon-name-part-type="genus">Hoya</tp:taxon-name-part></tp:taxon-name></italic>.</article-title> In: <person-group><name name-style="western"><surname>Wu</surname><given-names>CY</given-names></name><name name-style="western"><surname>Raven</surname><given-names>PH</given-names></name></person-group> (<role>Eds</role>) <issue-title>Flora of China (Vol.</issue-title><source>16). Science Press &amp; Missouri Botanical Garden Press, Beijing, China / St. Louis</source>, <fpage>228</fpage>–<lpage>236</lpage>.</mixed-citation></ref><ref id="B9"><mixed-citation xmlns:xlink="http://www.w3.org/1999/xlink" xlink:type="simple"><person-group><name name-style="western"><surname>Rodda</surname><given-names>M</given-names></name></person-group> (<year>2012</year>) <article-title>Taxonomy of <italic><tp:taxon-name><tp:taxon-name-part taxon-name-part-type="genus">Hoya</tp:taxon-name-part><tp:taxon-name-part taxon-name-part-type="species">lyi</tp:taxon-name-part></tp:taxon-name></italic>, <italic><tp:taxon-name><tp:taxon-name-part taxon-name-part-type="genus">Hoya</tp:taxon-name-part><tp:taxon-name-part taxon-name-part-type="species">yuennanensis</tp:taxon-name-part></tp:taxon-name></italic> and <italic><tp:taxon-name><tp:taxon-name-part taxon-name-part-type="genus">Hoya</tp:taxon-name-part><tp:taxon-name-part taxon-name-part-type="species">mekongensis</tp:taxon-name-part></tp:taxon-name></italic> (<tp:taxon-name><tp:taxon-name-part taxon-name-part-type="family">Apocynaceae</tp:taxon-name-part></tp:taxon-name> – <tp:taxon-name><tp:taxon-name-part taxon-name-part-type="subfamily">Asclepiadoideae</tp:taxon-name-part></tp:taxon-name>).</article-title><source>Edinburgh Journal of Botany</source><volume>69</volume>(<issue>1</issue>): <fpage>83</fpage>–<lpage>93</lpage>. <ext-link xlink:href="10.1017/S0960428611000412" ext-link-type="doi" xlink:type="simple">https://doi.org/10.1017/S0960428611000412</ext-link></mixed-citation></ref></ref-list></tp:taxon-treatment>
